# Supplementary material for: Vaginal microbiome dysbiosis and a rectal reservoir of uropathogens characterize postmenopausal women with recurrent urinary tract infections: a cross-sectional study
Source: Front Microbiol. 2026 Apr 7;17:1812000. doi: 10.3389/fmicb.2026.1812000 (PMC13096829; doi:10.3389/fmicb.2026.1812000)
Supplement: SUPPLEMENTARY TABLE 1 — UTI history. [file Table_1.xlsx]

## Sheet: Sheet1
	Uropathogens					Resistance Profile: % resistant of those infections tested for the specified antibiotic
						Ampicillin	%	Cefazolin	%	Nitrofurantoin	%	TMPSMX	%	Ciprofloxacin	%	Ceftriaxone	%
			Frequency	%	Chi-sq	0		0.03		0.01		0.02		0.94		0.26
Pearson Chi-Square	<10 years meno-pausal	E. Coli	44	77.193		15	34	1	2.3			3	6.8	9	20.5
0.00124474		Enterococcus	1	1.75439
		Klebsiella	1	1.75439		1	100
		Proteus	2	3.50877						1	50
		Citrobacter	2	3.50877
		Streptococcus	1	1.75439
		Aerococcus	1	1.75439
		Enterobacter	3	5.26316						2	66.7
		Corynebacterium	1	1.75439
		Staphylococcus	1	1.75439
		Total	57	100
	10-20 years meno-pausal	E. Coli	55	47.8261		15	27.3	3	5.5			8	14.5	15	27.2	1	9.09091
		Enterococcus	3	2.6087
		Klebsiella	40	34.7826		36	97.3			10	25.6	12	31.6	2	5.26316
		Proteus	10	8.69565		1	14.3	1	16.7	9	90	1	10
		Citrobacter	1	0.869565
		Streptococcus	1	0.869565
		Enterobacter	2	1.73913						2	100	2	100
		Morganella	1	0.869565						1	100
		Staphylococcus	2	1.73913		2	100
		Total	115	100
	>20 years meno-pausal	E. Coli	82	54.3046		36	46.2	10	12.8	1	1.2	16	19.8	23	28.0488
		Enterococcus	12	7.94702
		Klebsiella	30	19.8675		28	100			10	33.3	2	7.4
		Proteus	11	7.28477		7	100			9	90
		Citrobacter	4	2.64901
		Streptococcus	1	0.662252
		Enterobacter	7	4.63576						1	16.7
		Corynebacterium	1	0.662252
		Pseudomonas	2	1.3245
		Staph	1	0.662252		1	100
		Total	151	100
	Total	E. Coli	181	56.0372		66	46.4789	14	93.3333	1	2.22222	27	61.3636	47	95.9184	1	100
		Enterococcus	16	4.95356		0	0	0	0	0	0	0	0	0	0	0	0
		Klebsiella	71	21.9814		65	45.7746	0	0	20	44.4444	14	31.8182	2	4.08163	0	0
		Proteus	23	7.12074		8	5.6338	1	6.66667	19	42.2222	1	2.27273	0	0	0	0
		Citrobacter	7	2.16718		0	0	0	0	0	0	0	0	0	0	0	0
		Streptococcus	3	0.928793		0	0	0	0	0	0	0	0	0	0	0	0
		Aerococcus	1	1.75439		0	0	0	0	0	0	0	0	0	0	0	0
		Enterobacter	12	3.71517		0	0	0	0	5	11.1111	2	4.54545	0	0	0	0
		Corynebacterium	2	0.619195		0	0	0	0	0	0	0	0	0	0	0	0
		Pseudomonas	2	0.619195		0	0	0	0	0	0	0	0	0	0	0	0
		Staphylococcus	4	1.23839		3	2.11268	0	0	0	0	0	0	0	0	0	0
		Total	323	100		142	100	15	100	45	100	44	100	49	100	1	100
