# Supplementary material for: Vaginal microbiome dysbiosis and a rectal reservoir of uropathogens characterize postmenopausal women with recurrent urinary tract infections: a cross-sectional study
Source: Front Microbiol. 2026 Apr 7;17:1812000. doi: 10.3389/fmicb.2026.1812000 (PMC13096829; doi:10.3389/fmicb.2026.1812000)
Supplement: SUPPLEMENTARY DATA 2 — Amplicon Sequence Variants (ASVs) and taxonomic assignment for each ASV using the Basic Local Alignment Search Tool (BLAST) across all samples. [file Data_sheet_2.xlsx]

## Sheet: Sheet1
Study number	Proportion of Dectected Bacteria (%)	Organism	AMR Markers	Drug class(es)
P1	46.4	Staphylococcus epidermidis	aadS, ErmX	Aminoglycoside, Lincosamide, Macrolide
	18.9	Corynebacterium pseudogenitalium	NA
	14.7	Streptococcus anginosus	ErmX, tetQ	Lincosamide, Macrolide, Tetracycline
	9.8	Streptococcus pneumoniae	aadS, ErmX, tetQ	Aminoglycoside, Lincosamide, Macrolide, Tetracycline
	5.6	Finegoldia magna (Peptostreptococcus magnus)	NA
	4.4	Prevotella timonensis	NA
P2	45.3	Prevotella timonensis	NA
	28.1	Propionimicrobium lymphophilum	NA
	16	Actinotignum sanguinis	NA
	7.2	Streptococcus anginosus	ErmF, tetO	Lincosamide, Macrolide, Tetracycline
	1.3	Streptococcus constellatus	tetO	Tetracycline
	0.8	Finegoldia magna (Peptostreptococcus magnus)	NA
	0.5	Facklamia hominis	NA
	0.2	Enterococcus faecalis	AAC6'-le-APH2"-la, ErmF, TetO	Aminoglycoside, Lincosamide, Macrolide, Tetracycline
	0.1	Mobiluncus curtisii	NA
	<0.1	Corynebacterium pseudogenitalium	NA
P3	96.4	Atopobium vaginae	NA
	2.8	Dialister micraerophilus	NA
	0.2	Actinotignum sanguinis	NA
	0.2	Streptococcus anginosus	mel, ErmF, tetW	Lincosamide, Macrolide, Oxazolidinone, Tetracycline
	0.1	Propionimicrobium lymphophilum	NA
	<0.1	Streptococcus constellatus	tetW	Tetracycline
	<0.1	Prevotella timonensis	NA
	<0.1	Aerococcus urinae	NA
	<0.1	Mobiluncus curtisii	NA
	<0.1	Staphylococcus epidermidis	mel, ErmF	Lincosamide, Macrolide, Oxazolidinone, Tetracycline
	<0.1	Porphyromonas asaccharolytica	NA
	<0.1	Corynebacterium pseudogenitalium
P4	100	Atopobium vaginae	NA
P5	54.1	Propionimicrobium lymphophilum	NA
	18	Prevotella timonensis	NA
	16.9	Escherichia coli	ampH, APH3'-lb, APH6-ld, dfrE, ErmX, GlpT E448K, sul1, tetW	Cephalosporin (unknown), penicillin, aminoglycoside, diaminopyrimidine/sulfonamide, lincosamide, macrolide, fosfomycin, tetracycline
	7.9	Enterococcus faecalis	dfrE, ErmX, tetW	diaminopyrimidine/sulfonamide, lincosamide, macrolide, tetracycline
	2.9	Aerococcus urinae	NA
P7	56.1	Finegoldia magna (Peptostreptococcus magnus)	NA
	20.3	Corynebacterium pseudogenitalium	NA
	8.1	Staphylococcus haemolyticus	msrA, ANT4'-lb,ErmX, qacA, mphC, tetM	Lincosamide, Macrolide, Oxazolidinone, Tetracycline, aminoglycoside,fluoroquinolone
	6.8	Corynebacterium coyleae	NA
	6.1	Aerococcus urinae	NA
	2.3	Haemophilus parainfluenzae	APH3"-LB, APH6-ld, qacA, tetM
P8	29.8	Propionimicrobium lymphophilum	NA
	28.2	Prevotella timonensis	NA
	27.1	Ureaplasma parvum	NA
	6	Actinobaculum massiliense	NA
	5.2	Streptococcus anginosus	ErmF, tetO	Lincosamide, Macrolide, Tetracycline
	1.8	Dialister micraerophilus	NA
	0.9	Streptococcus constellatus	tetO	Tetracycline
	0.5	Aerococcus urinae	NA
P9	99.1	Bifidobacterium breve	dfrF, tetL, tetO	Diaminopyrimidine/sulfonamide, tetracycline
	0.3	Dialister micraerophilus	NA
	0.2	Streptococcus anginosus	dfrF, tetL, tetO	Diaminopyrimidine/sulfonamide, tetracycline
	0.1	Alloscardovia omnicolens	NA
	<0.1	Pseudomonas aeruginosa	dfrF, tetL, OXA-488, MexB	Diaminopyrimidine/sulfonamide, tetracycline, carbapenem, cephalosporin (unknown, 1st gen, 3rd gen), penicillin, fluoroquinolone, macrolide
	<0.1	Streptococcus constellatus	tetO	Tetracycline
P10	80.4	Atopobium vaginae	NA
	18.5	Aerococcus christensenii	NA
	0.6	Dialister micraerophilus	NA
	0.3	Pseudomonas aeruginosa	Not detected
P11	53.8	Streptococcus anginosus	mel, ErmB, tetW	Lincosamide, macrolide, oxazolidinone, tetracycline
	31.2	Aerococcus christensenii	NA
	6.6	Streptococcus constellatus	tetW	Tetracycline
	6.2	Streptococcus intermedius	NA
	1.9	Dialister micraerophilus	NA
	<0..1	Staphylococcus aureus	mel, ErmB, tetW	Lincosamide, macrolide, oxazolidinone, tetracycline
P12	100	Corynebacterium pseudogenitalium	NA
P13	83.5	Streptococcus agalactiae	tetW	Tetracycline
	5.1	Alloscardovia omnicolens	NA
	4.4	Streptococcus anginosus	tetW	Tetracycline
	3.1	Dialister micraerophilus	NA
	1.4	Peptostreptococcus anaerobius	NA
	0.8	Streptococcus constellatus	tetW	Tetracycline
	0.7	Streptococcus intermedius	NA
	0.5	Actinotignum sanguinis	NA
	0.1	Fusobacterium nucleatum	Not detected
	<0.1	Finegoldia magna (Peptostreptococcus magnus)	NA
	<0.1	Propionimicrobium lymphophilum	NA
	<0.1	Veillonella parvula	NA
	<0.1	Haemophilus parainfluenzae	tetW	Tetracycline
P14	62.3	Staphylococcus epidermidis	ErmX, lnuC, norA	Lincosamide, macrolide, fluoroquinolone
	37.6	Corynebacterium pseudogenitalium	NA
P15	46.3	Propionimicrobium lymphophilum	NA
	24.3	Alloscardovia omnicolens	NA
	17.1	Prevotella timonensis	NA
	3.6	Peptostreptococcus anaerobius	NA
	3.2	Porphyromonas asaccharolytica	NA
	2	Corynebacterium pseudogenitalium	NA
	1.4	Mobiluncus curtisii	NA
	1	Actinotignum sanguinis	NA
	0.3	Escherichia coli	msrA, ampC, ErmF, GlpT E448K, qacA, mdtA, TEM-1, tetX	Lincosamide, macrolide, oxazolidinone, tetracycline, carbapenem, cephalosporin (1st & 3rd gen), penicillin, fosfomycin, fluoroquinolone
	0.1	Finegoldia magna (Peptostreptococcus magnus)	NA
	0.1	Facklamia hominis	NA
	<0.1	Staphylococcus haemolyticus	msrA, aadS, ErmF, qacA, tetX	Lincosamide, Macrolide, Oxazolidinone, Tetracycline, aminoglycoside,fluoroquinolone
	<0.1	Enterococcus faecium	msrA, aadS, ErmF, qacA, tetX	Lincosamide, Macrolide, Oxazolidinone, Tetracycline, aminoglycoside,fluoroquinolone
P16	33.5	Propionimicrobium lymphophilum	NA
	27.7	Dialister micraerophilus	NA
	17.6	Anaerococcus lactolyticus	NA
	8.1	Prevotella timonensis	NA
	7.4	Streptococcus anginosus	ErmF, tetQ	Lincosamide, Macrolide, Tetracycline
	4.4	Aerococcus urinae	NA
	0.6	Finegoldia magna (Peptostreptococcus magnus)	NA
	0.2	Mobiluncus curtisii	NA
	0.1	Porphyromonas asaccharolytica	NA
	<0.1	Corynebacterium urealyticum	sul1, ErmF	Diaminopyrimidine/Sulfonamide, lincosamide, macrolide,
		Candida albicans	NA
P17	50.8	Propionimicrobium lymphophilum	NA
	24.1	Streptococcus anginosus	mel, ErmF, qacA, tetQ	Lincosamide, Macrolide, Oxazolidinone, Tetracycline, fluoroquinolone
	15	Alloscardovia omnicolens	NA
	3	Actinotignum sanguinis	NA
	2.7	Streptococcus constellatus	tetQ	Tetracycline
	2.5	Streptococcus intermedius	NA
	0.7	Actinotignum schaalii (Actinobaculum schaalii)	NA
	0.3	Aerococcus urinae	NA
	0.1	Prevotella timonensis	NA
	<0.1	Finegoldia magna (Peptostreptococcus magnus)	NA
	<0.1	Facklamia hominis	NA
	<0.1	Escherichia coli	mel, ampH, APH3"-lb, APH6-ld, ErmF, GlpT E448K, qacA, OXA-85, mdtA, tetQ	Lincosamide, Macrolide, Oxazolidinone, Tetracycline, cephalosporin (unknown), penicllin, aminoglycoside, fosfomycin, fluoroquinolone, beta lactam + beta-lactamase inhibitor, carbapenem
	<0.1	Corynebacterium pseudogenitalium	NA
	<0.1	Corynebacterium riegelii	NA
	<0.1	Corynebacterium coyleae	NA
	<0.1	Corynebacterium aurimucosum	NA
P18	57.6	Streptococcus agalactiae	AAC-6'-la, ErmX, tetM	Aminoglycoside, Lincosamide, Macrolide, Tetracycline
	29.8	Finegoldia magna (Peptostreptococcus magnus)	NA
	9.3	Corynebacterium aurimucosum	NA
	2.2	Enterococcus faecalis	AAC-6'-la, aadA, ErmX, tetM	Aminoglycoside, Lincosamide, Macrolide, Tetracycline
	0.8	Corynebacterium pseudogenitalium	NA
		Human papillomavirus type 52 (HPV 52; High-risk)	NA
P19	68.5	Streptococcus anginosus	ErmF, tetA, tetO	Lincosamide, Macrolide, Tetracycline
	23.4	Escherichia coli	ampH, aadA5, APH3'-lb, APH6-ld, CTX-M-27, ErmF, marA, GlpT E448K, gyrA S83L, tetA, mdtA, sul1, TEM-1, tetO	Carbapenem, Cephalosporin (1st, 3rs, 4th, and unknown), penicillin, aminoglycoside, fluoroquinolone, diaminopyrimidine/sulfonamide, lincosamide, macrolide, fosfomycin, tetracycline
	7.9	Streptococcus constellatus	tetO	Tetracycline
P20	52.2	Propionimicrobium lymphophilum	NA
	16.2	Anaerococcus lactolyticus	NA
	13.4	Streptococcus anginosus	ErmF, tetL, tetO	Lincosamide, Macrolide, Tetracycline
	10.7	Actinotignum sanguinis	NA
	3.6	Prevotella timonensis	NA
	1.8	Streptococcus intermedius	NA
	1.1	Streptococcus constellatus	tetO	Tetracycline
	0.4	Aerococcus urinae	NA
	<0.1	Finegoldia magna (Peptostreptococcus magnus)	NA
	<0.1	Facklamia hominis	NA
	<0.1	Porphyromonas asaccharolytica	NA
	<0.1	Bifidobacterium breve	ErmF, tetL, tetO	Lincosamide, Macrolide, Tetracycline
		JC polyomavirus	NA
P21	89.6	Actinobaculum massiliense	NA
	10.2	Aerococcus urinae	NA
	0.1	Facklamia hominis	NA
	<0.1	Corynebacterium coyleae	NA
	<0.1	Prevotella timonensis	NA
P22	41.1	Porphyromonas asaccharolytica	NA
	24.3	Finegoldia magna (Peptostreptococcus magnus)	NA
	15.5	Staphylococcus hominis	ANT4'-lb, qacA, tetM	Aminoglycoside, fluoroquinolone, tetracycline
	12.2	Corynebacterium pseudogenitalium	NA
	6.7	Enterococcus faecalis	ANT4'-lb, qacA, tetM	Aminoglycoside, fluoroquinolone, tetracycline
P23	91.9	Streptococcus anginosus	tetO	Tetracycline
	8	Streptococcus constellatus	tetO	Tetracycline
P24	49.1	Corynebacterium coyleae	NA
	9.5	Corynebacterium pseudogenitalium	NA
	6.8	Bacteroides fragilis	aadS, CfxA2, ErmF, tet40, sul1, tetO	Aminoglycoside, diaminopyrimidine/sulfonamide, lincosamide, macrolide, tetracycline
	6.5	Propionimicrobium lymphophilum	NA
	6.2	Facklamia hominis	NA
	5.4	Prevotella timonensis	NA
	4.1	Dialister micraerophilus	NA
	3.7	Corynebacterium aurimucosum	NA
	2.5	Corynebacterium riegelii	NA
	2.1	Oligella urethralis	Not detected
	1.3	Actinotignum sanguinis	NA
	0.5	Mobiluncus curtisii	NA
	0.5	Enterococcus faecalis	AAC6'-lm, ANT4'-lb,aadS, dfrG, ErmF, lnuA, tet40, tetO	Aminoglycoside, diaminopyrimidine/sulfonamide, lincosamide, macrolide, tetracycline
	0.4	Streptococcus anginosus	dfrG, ErmF, tet40, tetO	diaminopyrimidine/sulfonamide, lincosamide, macrolide, tetracycline
	0.3	Bifidobacterium breve	aadS, dfrG, ErmF, tet40, tetO	Aminoglycoside, diaminopyrimidine/sulfonamide, lincosamide, macrolide, tetracycline
	0.2	Staphylococcus hominis	AAC6'-lm, ANT4'-lb, aadS, dfrG, ErmF, lnuA, tet40, tetO	Aminoglycoside, diaminopyrimidine/sulfonamide, lincosamide, macrolide, tetracycline
	0.1	Aerococcus urinae	NA
P25	84.9	Atopobium vaginae	NA
	5.7	Aerococcus urinae	NA
	3.3	Propionimicrobium lymphophilum	NA
	3.3	Actinobaculum massiliense	NA
	0.5	Corynebacterium riegelii	NA
	0.5	Corynebacterium coyleae	NA
	0.3	Dialister micraerophilus	NA
	0.3	Aerococcus sanguinicola	NA
	0.2	Actinotignum sanguinis	NA
	0.2	Facklamia hominis	NA
	0.1	Streptococcus anginosus	lsaC, dfrF, ErmB, tet33, tetM	lincosamide, macrolide, oxazolidinone, tetracycline, diaminopyrimidine/sulfonamide
	0.1	Corynebacterium aurimucosum	NA
	<0.1	Oligella urethralis	Not detected
	<0.1	Streptococcus constellatus	tetM	Tetracycline
	<0.1	Streptococcus agalactiae	lsaC, ErmB, tet33, tetM	lincosamide, macrolide, oxazolidinone, tetracycline, diaminopyrimidine/sulfonamide
	<0.1	Finegoldia magna (Peptostreptococcus magnus)	NA
	<0.1	Staphylococcus aureus	mecI, lsaC, ErmB, tet33, tetM	carnapenem, cephalosporin (1st, 2nd, 3rd, 4th generation) penicillin, lincosamide, macrolide, oxazolidinone, tetracycline, diaminopyrimidine/sulfonamide
	<0.1	Corynebacterium pseudogenitalium	NA
P26	79.6	Corynebacterium pseudogenitalium	NA
	20.3	Facklamia hominis	NA
P27	87.5	Alloscardovia omnicolens	NA
	12.3	Streptococcus agalactiae	ErmF, tet40, tetM	Lincosamide, Macrolide, Tetracycline
	<0.1	Klebsiella pneumoniae	AAC3'-llc, aadA5. APH3'-lb, APH6'ld, ErmF, fosA5, tet40, oqxA,oqxB, mdtA, TEM-1, tetM	aminoglycoside, lincosamide, macrolide, fosfomycin, tetracycline, diaminopyrimidine/sulfonamide, fluoroquinolone, nitrofurantoin, cephalosporin (1st generation), penicillin
	<0.1	Escherichia coli	AAC3'-llc, aadA5. APH3'-lb, APH6'ld, ErmF, fosA5, tet40, oqxA,oqxB, mdtA, TEM-1, tetM	aminoglycoside, lincosamide, macrolide, fosfomycin, tetracycline, diaminopyrimidine/sulfonamide, fluoroquinolone, nitrofurantoin, cephalosporin (1st generation), penicillin
	<0.1	Enterococcus faecalis	aadA5, ErmF, FosA5, tet40, tetM	Aminoglycoside, lincosamide, macrolide, fosfomycin, tetracycline
		Human papillomavirus type 16 (HPV 16; High-risk)	NA
		Candida albicans	NA
P28	50	Escherichia coli	lsaC, ampH, ANT4'-lb, APH3'-lb, APH6-ld, dfrG, ErmF, marA, GlpT E448K, qacA, mphC, mdtA, tetM, UhpT E350Q	lincosamide, macrolide, oxazolidinone, tetracycline, cephalosporin (unknown), penicllin, aminoglycoside, fosfomycin, fluoroquinolone, carbapenem, diaminopyrimidine/sulfonamide
	42.3	Streptococcus pneumoniae	lsaC, ErmF, qacA, tetM	lincosamide, macrolide, oxazolidinone, tetracycline, aminoglycoside, fluoroquinolone,
	3.7	Enterococcus faecalis	lsaC, ANT4'-lb, dfrG, ErmF, qacA, tetM	lincosamide, macrolide, oxazolidinone, tetracycline, aminoglycoside, fluoroquinolone, diaminopyrimidine/sulfonamide
	2.5	Streptococcus anginosus	lsaC, dfrG, ErmF, qacA, tetM	lincosamide, macrolide, oxazolidinone, tetracycline, aminoglycoside, fluoroquinolone, diaminopyrimidine/sulfonamide
	0.3	Streptococcus constellatus	tetM	Tetracycline
	0.2	Staphylococcus epidermidis	lsaC, ANT4'-lb, dfrG, ErmF, mecA, mecR1, qacA, mphC, tetM	lincosamide, macrolide, oxazolidinone, tetracycline, cephalosporin (1st, 2nd, 3rd, 4th generation), penicllin, beta-lactam + beta-lctamase inhibitor, aminoglycoside, fluoroquinolone, carbapenem, diaminopyrimidine/sulfonamide
	0.1	Peptostreptococcus anaerobius	NA
	0.1	Staphylococcus hominis	lsaC, ANT4'-lb, dfrG, ErmF, mecA, mecR1, qacA, mphC, tetM	lincosamide, macrolide, oxazolidinone, tetracycline, cephalosporin (1st, 2nd, 3rd, 4th generation), penicllin, beta-lactam + beta-lctamase inhibitor, aminoglycoside, fluoroquinolone, carbapenem, diaminopyrimidine/sulfonamide
	0.1	Corynebacterium pseudogenitalium	NA
	0.1	Actinobaculum massiliense	NA
	<0.1	Propionimicrobium lymphophilum	NA
	<0.1	Staphylococcus haemolyticus	lsaC, ANT4'-lb, dfrG, ErmF, mecA, mecR1, qacA, mphC, tetM	lincosamide, macrolide, oxazolidinone, tetracycline, cephalosporin (1st, 2nd, 3rd, 4th generation), penicllin, beta-lactam + beta-lctamase inhibitor, aminoglycoside, fluoroquinolone, carbapenem, diaminopyrimidine/sulfonamide
P29	69.4	Atopobium vaginae	NA
	12.6	Bacteroides fragilis	CfxA3, ErmF, tetM	Penicillin, lincosaminde, macrolide, tetracycline
	8.5	Aerococcus christensenii	NA
	6.1	Dialister micraerophilus	NA
	1.7	Peptostreptococcus anaerobius	NA
	0.9	Streptococcus anginosus	lsaC, ErmF, tetM	Lincosamide, macrolide, oxazolidinone, tetracylcine
	0.1	Anaerococcus lactolyticus	NA
	0.1	Streptococcus constellatus	tetM	Tetracycline
	0.1	Finegoldia magna (Peptostreptococcus magnus)	NA
		Human papillomavirus type 33 (HPV 33; High-risk)	NA
P30	28.7	Streptococcus anginosus	dfrG, ErmB, norA, tetQ	diaminopyrimidine/sulfonamide, lincosamide, macrolide, fluoroquinolone, tetracycline
	15.9	Propionimicrobium lymphophilum	NA
	15.3	Finegoldia magna (Peptostreptococcus magnus)	NA
	9.8	Dialister micraerophilus	NA
	6.6	Facklamia hominis	NA
	5.9	Staphylococcus epidermidis	AAC6'-le-APH2"-la, dfrG, ErmB, norA	aminoglycoside, diaminopyrimidine/sulfonamide, lincosamide, macrolide, fluoroquinolone
	5.8	Prevotella timonensis	NA
	4.5	Actinotignum sanguinis	NA
	4.5	Streptococcus constellatus	tetQ	Tetracycline
	2.6	Corynebacterium pseudogenitalium	NA
P31	81.9	Enterococcus faecalis	lsaA, aadS, dfrF, ErmF, qacA, tet32	lincosamide, macrolide, oxazolidinone, tetracyclince, aminoglycoside, diaminopyrimidine/sulfonamide, fluoroquinolone
	14.2	Escherichia coli	lsaA, ampH, APH3"-lb, APH6-ld, dfrF, ErmF, marA, GlpT E448K, qacA, OXA-904, MexB, sul2, tet32	Lincosamide, macrolide, oxazolidinone, tetracylcine, cephalosporin (1st, 3rd, generation, unknown), penicillin, diaminopyrimidine/sulfonamide, carbapenem, fluoroquinolone, fosfomycin
	2.2	Pseudomonas aeruginosa	lsaA, APH3"-lb, APH6-ld, dfrF, qacA, OXA-904, PDC-261, MexB, sul2	lincosamide, macrolide, oxazolidinone, tetracyclince, aminoglycoside, diaminopyrimidine/sulfonamide, fluoroquinolone, carapenem, cephalosporin (1st, 3rd generation, unknown), penicillin
	1.2	Actinotignum sanguinis	NA
	<0.1	Bacteroides fragilis	aadS, CfxA3, ErmF, qacA, OXA-904, MexB, sul2, tet32	aminoglycoside, penicllin, linosamide, macrolide, fluoroquinolone, carbapenem, cephalosporin (1st, 3rd generation, unknown), diaminopyrimidine/sulfonamide, tetracycline
	<0.1	Finegoldia magna (Peptostreptococcus magnus)	NA
	<0.1	Veillonella parvula	NA
	<0.1	Staphylococcus hominis	lsaA, aadS, dfrF, ErmF, qacA, tet32	lincosamide, macrolide, oxazolidinone, tetracyclince, aminoglycoside, diaminopyrimidine/sulfonamide, fluoroquinolone
	<0.1	Staphylococcus aureus	lsaA, aadS, dfrF, ErmF, qacA, tet32	lincosamide, macrolide, oxazolidinone, tetracyclince, aminoglycoside, diaminopyrimidine/sulfonamide, fluoroquinolone
	<0.1	Corynebacterium pseudogenitalium	NA
		Candida glabrata (Nakaseomyces glabrata)	NA
R1	46.3	Klebsiella pneumoniae	ACT-52, aadA2, APH3"-lb, APH6-ld, ErmF, MIR-3, oxqA, oxqB, sul1	carbapenem, cephalosporin (1st, 2nd, 3rd generation, unknown), penicillin, aminoglycoside, lincosamide, macrolide, beta-lactam + beta-lactamase inhibitor, diaminopyrimidine/sulfonamide, fluoroquinolone, nitrofurantoin, tetracycline
	46	Prevotella timonensis	NA
	6.3	Klebsiella oxytoca	aadA2, APH3"-lb, APH6-ld, ErmF, oxqA, oxqB, sul1	aminoglycoside, lincosamide, macrolide, diaminopyrimidine/sulfonamide, fluoroquinolone, nitrofurantoin, tetracycline
	1.2	Corynebacterium pseudogenitalium	NA
R2	100	Bifidobacterium breve	tetW	Tetracycline
		Candida parapsilosis	NA
R3		Human papillomavirus type 30 (HPV 30; Low-risk)	NA
R4	98.5	Klebsiella aerogenes (Enterobacter aerogenes)	Not detected
	0.9	Staphylococcus epidermidis	ErmB, lnuA	Lincosamide, Macrolide
	0.4	Staphylococcus aureus	ErmB, lnuA, tetO	Lincosamide, Macrolide, Tetracycline
		JC polyomavirus	NA
	97.5	Candida glabrata (Nakaseomyces glabrata)	NA
	2.4	Candida albicans	NA
R5	36.3	Finegoldia magna (Peptostreptococcus magnus)	NA
	19.6	Prevotella timonensis	NA
	19.2	Actinobaculum massiliense	NA
	12.5	Anaerococcus lactolyticus	NA
	10.3	Enterococcus faecalis	ANT4'-lb, ErmX, fexA, tetW	Aminoglycoside, lincosamide, macrolide,
	1.8	Haemophilus parainfluenzae	fexA, tetW	Tetracycline
		Human papillomavirus type 55/44 (HPV 55/44; Low-risk)
R6	76.6	Klebsiella pneumoniae	AAC6'-li, ampH, aadA2, APH3'-lb, APH6-ld, dfrF, ErmG, FosA6, marA, tetD, mphA, oqxA, oqxB, mdtA, sul1, TEM-1, LEN-14	aminoglycoside, cephalosporin (1st generation, unknown), penicillin, diaminopyrimidine/sulfonamide, lincosamide, macrolide, fosfomycin, carbapenem, fluoroquinolone, tetracycline, nitrofurantoin
	16.1	Escherichia coli	AAC6'-li, ampH, aadA2, APH3'-lb, APH6-ld, dfrF, ErmG, FosA6, marA, GlpT E448K, gyrA D87N S83L, lnuC, tetD, mphA, oqxA, oqxB, parC S80I, mdtA, sul1, TEM-1, tetW	aminoglycoside, cephalosporin (1st generation, unknown), penicillin, diaminopyrimidine/sulfonamide, lincosamide, macrolide, fosfomycin, carbapenem, fluoroquinolone, tetracycline, nitrofurantoin
	3.1	Enterococcus faecium	AAC6'-li, aadA2, dfrF, ErmG, FosA6, lnuC, tetD, tetW	aminoglycoside, diaminopyrimidine/sulfonamide, lincosamide, macrolide, fosfomycin, tetracycline
	2.6	Finegoldia magna (Peptostreptococcus magnus)	NA
	1.3	Facklamia hominis	NA
R7	52.4	Escherichia coli	AAC6'-le-APH2"-la, ampH, aadA5, APH3"-lb, APH6-ld, ErmF, marA, GlpT E448K, tetA, mphA, mdtA, sul2, TEM-1, tetO	Aminoglycoside, cephalosporin (1st generation, unknown), penicillin, diaminopyrimidine/sulfonamide, lincosamide, macrolide, fosfomycin, carbapenem, fluoroquinolone, tetracycline
	37.5	Streptococcus anginosus	ErmF, tetA, tetO	Lincosamide, Macrolide, Tetracycline
	4.8	Streptococcus constellatus	tetO	Tetracycline
	3.9	Streptococcus intermedius	NA
	0.5	Propionimicrobium lymphophilum	NA
	0.1	Corynebacterium pseudogenitalium	NA
	0.1	Facklamia hominis	NA
	0.1	Dialister micraerophilus	NA
	<0.1	Finegoldia magna (Peptostreptococcus magnus)	NA
	<0.1	Prevotella timonensis	NA
	<0.1	Actinotignum sanguinis	NA
		Epstein-Barr virus (EBV)	NA
R9	73.4	Propionimicrobium lymphophilum	NA
	20.8	Streptococcus anginosus	ErmF, tet40, tetX	Lincosamide, Macrolide, Tetracycline
	3.1	Prevotella timonensis	NA
	1.9	Streptococcus constellatus	tetX	Tetracycline
	0.1	Corynebacterium coyleae	NA
	0.1	Mobiluncus curtisii	NA
	0.1	Aerococcus urinae	NA
	<0.1	Facklamia hominis	NA
	<0.1	Staphylococcus aureus	aadS, ErmF, tet40, tetX	Aminoglycoside, Lincosamide, Macrolide, Tetracycline
		JC polyomavirus	NA
R10	88.7	Streptococcus agalactiae	lsaA, ErmF, tetM	Lincosamide, macrolide, oxazolidinone, tetracycline
	7.2	Actinobaculum massiliense	NA
	1.8	Enterococcus faecalis	lsaA, dfrE, ErmF, tetM	lincosamide, macrolide, oxazolidinone, tetracycline, diaminopyrimidine/sulfonamide
	0.6	Finegoldia magna (Peptostreptococcus magnus)	NA
	0.5	Staphylococcus lugdensis	ErmF	Lincosamide, macrolide
	0.2	Peptostreptococcus anaerobius	NA
	0.2	Corynebacterium pseudogenitalium	NA
	0.2	Staphylococcus epidermidis	lsaA, dfrE, ErmF	lincosamide, macrolide, oxazolidinone, tetracycline, diaminopyrimidine/sulfonamide
	0.1	Oligella urethralis	Not detected
	0.1	Propionimicrobium lymphophilum	NA
R11	57.3	Prevotella timonensis	NA
	27.9	Propionimicrobium lymphophilum	NA
	6.7	Streptococcus anginosus	ErmX, tetD, tetO	Lincosamide, Macrolide, Tetracycline
	1.8	Atopobium vaginae	NA
	1.2	Peptostreptococcus anaerobius	NA
	1.1	Haemophilus parainfluenzae	tetD, tetO	Tetracycline
	1.1	Porphyromonas asaccharolytica	NA
	0.4	Finegoldia magna (Peptostreptococcus magnus)	NA
	0.4	Alloscardovia omnicolens	NA
	0.4	Streptococcus constellatus	tetO	Tetracycline
	0.4	Actinotignum schaalii (Actinobaculum schaalii)	NA
	0.2	Mobiluncus curtisii	NA
	0.1	Facklamia hominis	NA
	0.1	Morganella morganii	ErmX, tetD	Lincosamide, Macrolide, Tetracycline
	0.1	Actinotignum sanguinis	NA
	0.1	Corynebacterium pseudogenitalium	NA
	<0.1	Veillonella parvula	NA
	82.4	Human papillomavirus type 70 (HPV 70; High-risk)	NA
	13.9	Human papillomavirus type 54 (HPV 54; Low-risk)	NA
	3.5	Human papillomavirus type 68 (HPV 68; High-risk)	NA
R12	99.9	Bifidobacterium breve	ErmX, tetW	Lincosamide, Macrolide, Tetracycline
	<0.1	Escherichia coli	ANT4'-lb, APH3"-lb, APH6-ld, ErmX, marA, lnuC, tetW	Aminoglycoside, lincosamide, macrolide, carbapenem, cephalosporin (unknown), fluoroquinolone, penicillin, tetracycline
R13	34.4	Streptococcus anginosus	dfrA12, ErmX, tetO	diaminopyrimidine/sulfonamide, lincosamide, macrolide, tetracycline
	17.5	Staphylococcus epidermidis	ANT4'-lb, dfrA12, ErmX, lnuC, mecA, mphC	Aminoglycoside, diaminopyrimidine/sulfonamide, lincosamide, macrolide, beta-lactam + beta-lactamase inhibitor, carbapenem, cephalosporin (1st, 2nd, 3rd, 4th generation), penicillin
	13.1	Escherichia coli	ampH, aadA2, ANT4'-lb, dfrA12, ErmX, marA, GlpT E448K, lnuC, mphC, mdtA, sul1, tetO	Cephalosporin (unknown), penicillin, aminoglycoside, diaminopyrimidine/sulfonamide, lincosamide, macrolide, fosfomycin, tetracycline, carbapenem, fluoroquinolone
	11.3	Enterococcus faecalis	aadA2, ANT4'-lb, dfrA12, ErmX, lnuC, tetO	Aminoglycoside, diaminopyrimidine/sulfonamide, lincosamide, macrolide, tetracycline
	9.6	Staphylococcus hominis	aadA2, ANT4'-lb, dfrA12, ErmX, lnuC, mecA, mphC, tetO	Aminoglycoside, diaminopyrimidine/sulfonamide, lincosamide, macrolide, beta-lactam + beta-lactamase inhibitor, carbapenem, cephalosporin (1st, 2nd, 3rd, 4th generation), penicillin, tetracycline
	4.2	Dialister micraerophilus	NA
	3.7	Streptococcus constellatus	tetO	Tetracycline
	3.7	Haemophilus parainfluenzae	sul1, tetO	Diaminopyrimidine/sulfonamide, tetracycline
	2.1	Citrobacter koseri	ampH, aadA2, dfrA12, marA, mphC, mdtA, sul1	Cephalosporin (unknown), penicillin, aminoglycoside, diaminopyrimidine/sulfonamide, lincosamide, macrolide, tetracycline, carbapenem, fluoroquinolone
		Candida albicans	NA
R14	51.6	Prevotella timonensis	NA
	23.9	Ureaplasma parvum	NA
	11.3	Bifidobacterium breve	aadS, dfrF, ErmF, tet40, tetW	Aminoglycoside, diaminopyrimidine/sulfonamide, lincosamide, macrolide, tetracycline
	7.2	Propionimicrobium lymphophilum	NA
	2.8	Dialister micraerophilus	NA
	1.9	Escherichia coli	ampH, ANT4'-lb, APH3"-lb, APH6-ld, dfrF, ErmF, marA, GlpT E448K, lnuC, tet40, mdtA, tetW	Cephalosporin (unknown), penicillin, aminoglycoside, diaminopyrimidine/sulfonamide, lincosamide, macrolide, carbapenm, fluoroquinolone, tetracycline, fosfomycin
	0.4	Mobiluncus curtisii	NA
	0.1	Anaerococcus lactolyticus	NA
	0.1	Finegoldia magna (Peptostreptococcus magnus)	NA
	<0.1	Porphyromonas asaccharolytica	NA
	<0.1	Facklamia hominis	NA
	<0.1	Aerococcus urinae	NA
	<0.1	Staphylococcus simulans	ErmF, lnuC, tet40, tetW	Lincosamide, Macrolide, Tetracycline
	<0.1	Streptococcus anginosus	dfrF, ErmF, tet40, tetW	diaminopyrimidine/sulfonamide, lincosamide, macrolide, tetracycline
	<0.1	Corynebacterium pseudogenitalium	NA
	<0.1	Corynebacterium aurimucosum	NA
	<0.1	Corynebacterium riegelii	NA
	<0.1	Streptococcus constellatus	tetW	Tetracycline
R15	36.4	Propionimicrobium lymphophilum	NA
	33.5	Pseudomonas aeruginosa	aadA6, ANT4'-lb, APH3"-lb, APH6-ld, qacA, OXA-488, MexB, sul1	Aminoglycoside, Fluoroquinolone, carbapenem, cephalosporin (1st, 3rd generation, unknown), penicillin, diaminopyrimidine/sulfonamide, macrolide, tetracycline
	19.3	Corynebacterium aurimucosum	NA
	6.3	Finegoldia magna (Peptostreptococcus magnus)	NA
	2	Corynebacterium pseudogenitalium	NA
	0.7	Bacteroides fragilis	CfxA3, ErmF, qacA, MexB, sul1, tetQ	Penicillin, lincosaminde, macrolide, fluoroquinolone, carbapenem, cephalosporin (1st, 3rd generation, unknown), diaminopyrimidine/sulfonamide, tetracycline
	0.6	Aerococcus urinae	NA
	0.5	Enterococcus faecalis	aadA6, ANT4'-lb, ErmF, lnuC, qacA, tetQ	Aminoglycoside, lincosamide, macrolide, fluoroquinolone, tetracycline
	0.1	Staphylococcus epidermidis	ErmF, lnuC, qacA	Lincosamide, macrolide, fluoroquinolone
	<0.1	Anaerococcus vaginalis (Peptostreptococcus vaginalis)	NA
		Epstein-Barr virus (EBV)	NA
R16	94.2	Escherichia coli	ampH, ANT4'-lb, APH3"-lb, APH6-ld, dfrE, marA, GlpT E448K, gyrA S83L, tetA, mphA, mdtA, sul2, TEM-1	Cephalosporin (1st generation, unknown), penicillin, aminoglycoside, diaminopyrimidine/sulfonamide, carbapenem, fluoroquinolone, tetracycline, fosfomycin, macrolide, lincosamide
	5.7	Enterococcus faecalis	ANT4'-lb, dfrE. tetA	Aminoglycoside, diaminopyrimidine/sulfonamide, tetracycline
		Epstein-Barr virus (EBV)	NA
R17		Ureaplasma urealyticum	NA
R19		Epstein-Barr virus (EBV)	NA
R20	87.2	Corynebacterium genitalium	NA
	5.6	Corynebacterium pseudogenitalium	NA
	2.6	Dialister micraerophilus	NA
	2.6	Bifidobacterium breve	dfrF, ErmX, tetO	diaminopyrimidine/sulfonamide, lincosamide, macrolide, tetracycline
	0.8	Enterococcus faecalis	dfrF, ErmX, tetO	diaminopyrimidine/sulfonamide, lincosamide, macrolide, tetracycline
	0.5	Streptococcus anginosus	dfrF, ErmX, tetO	diaminopyrimidine/sulfonamide, lincosamide, macrolide, tetracycline
	0.1	Escherichia coli	APH3"-lb, APH6-ld, dfrF, ErmX, marA, tetO	Aminoglycoside, diaminopyrimidine/sulfonamide, lincosamide, macrolide, carbapenem, cephalosporin (unknown), fluoroquinolone, penicillin, tetracycline
	0.1	Finegoldia magna (Peptostreptococcus magnus)	NA
	0.1	Streptococcus constellatus	tetO	Tetracycline
R21	32.4	Streptococcus anginosus	ErmX, tetW	Lincosamide, Macrolide, Tetracycline
	25.2	Actinobaculum massiliense	NA
	18.9	Corynebacterium coyleae	NA
	12.2	Corynebacterium aurimucosum	NA
	6.9	Facklamia hominis	NA
	4.1	Streptococcus constellatus	tetW	Tetracycline
R22	58	Alloscardovia omnicolens	NA
	39.8	Bifidobacterium breve	dfrF, ErmF, tetM	diaminopyrimidine/sulfonamide, lincosamide, macrolide, tetracycline
	1.2	Pseudomonas aeruginosa	ANT4'-lb, dfrF, OXA-488, MexB	Aminoglycoside, diaminopyrimidine/sulfonamide, carbapenem, cephalosporin (1st, 3rd generation, unknown), penicillin, fluoroquinolone, macrolide, tetracycline
	0.5	Aerococcus sanguinicola	NA
	0.1	Prevotella timonensis	NA
	<0.1	Corynebacterium aurimucosum	NA
	<0.1	Aerococcus urinae	NA
	<0.1	Corynebacterium pseudogenitalium	NA
	<0.1	Finegoldia magna (Peptostreptococcus magnus)	NA
	<0.1	Enterococcus faecalis	ANT4'-lb, dfrF, ErmF, lnuA, tetM	Aminoglycoside, diaminopyrimidine/sulfonamide, lincosamide, macrolide, tetracycline
	<0.1	Staphylococcus epidermidis	ANT4'-lb, dfrF, ErmF, lnuA	Aminoglycoside, diaminopyrimidine/sulfonamide, lincosamide, macrolide
		Human papillomavirus type 58 (HPV 58; High-risk)	NA
R23	43.2	Bifidobacterium breve
	20.4	Staphylococcus lugdensis	blaZ, ErmX, mecA, norA	Lincosamide, macrolide, penicillin, beta-lactam + beta-lactamase inhibitor, carbapenem, cephalosporin (1st, 2nd, 3rd, 4th generation), fluoroquinolone
	17.8	Pseudomonas aeruginosa	msrA, ANT4'-lb, FosA5, norA, mphC, oqxA, oqxB, OXA-488, PDC-339, MexB	Lincosamide, macrolide, oxazolidinone, tetracycline, aminoglycoside, penicillin, fosfomycin, fluoroquinolone, diaminopyrimidine/sulfonamide, nitrofurantoin, carbapenem, cephalosporin (1st, 3rd generation, unknown)
	9.3	Staphylococcus epidermidis	msrA, ANT4'-lb, blaZ, ErmX, mecA, norA, mphC	Lincosamide, macrolide, oxazolidinone, tetracycline, aminoglycoside, penicillin, beta-lactam + beta-lactamase inhibitor, carbapenem, cephalosporin (1st, 2nd, 3rd, 4th generation), fluoroquinolone
	5	Alloscardovia omnicolens	NA
	1.6	Klebsiella pneumoniae	msrA, ANT4'-lb, ErmX, FosA5, norA, mphC, oqxA, oqxB, OXA-488, MexB	Lincosamide, macrolide, oxazolidinone, tetracycline, aminoglycoside, penicillin, fosfomycin, fluoroquinolone, diaminopyrimidine/sulfonamide, nitrofurantoin, carbapenem, cephalosporin (1st, 3rd generation, unknown)
	0.6	Aerococcus urinae	NA
	0.4	Aerococcus sanguinicola	NA
	0.4	Actinobaculum massiliense	NA
	0.2	Staphylococcus hominis	msrA, ANT4'-lb, blaZ, ErmX, FosA5, mecA, norA, mphC, tetM	Lincosamide, macrolide, oxazolidinone, tetracycline, aminoglycoside, penicillin, fosfomycin, beta-lactam + beta-lactamase inhibitor, carbapenem, cephalosporin (1st, 2nd, 3rd, 4th generation), fluoroquinolone
	0.1	Streptococcus anginosus	msrA, ErmX, norA, tetM	Lincosamide, macrolide, oxazolidinone, tetracycline, fluoroquinolone
	0.1	Enterococcus faecalis	msrA, ANT4'-lb, blaZ, ErmX, FosA5, norA, tetM	Lincosamide, macrolide, oxazolidinone, tetracycline, aminoglycoside, penicillin, fosfomycin, fluoroquinolone
	0.1	Finegoldia magna (Peptostreptococcus magnus)	NA
	<0.1	Facklamia hominis	NA
R24	34.1	Streptococcus anginosus	msrA, dfrF, ErmG, qacA, tetM	lincosamide, macrolide, oxazolidinone, tetracylcine, diaminopyrimidine/sulfonamide, fluoroquinolone
	28.7	Klebsiella pneumoniae	msrA, APH3"-lb, APH6-ld, CTX-M-152, dfrF, ErmG, FosA6, marA, LEN-14, qacA, mphC, oqxA, oqxB, OXA-347, mdtA	lincosamide, macrolide, oxazolidinone, tetracycline, aminoglycoside, diaminopyrimidine/sulfonamide, fosfomycin, fluoroquinolone, cephalosporin (unknown), penicillin, nitrofurantoin, carbapenem
	21.2	Escherichia coli	msrA, ampC1, APH2"-lla, APH3"-lb, APH6-ld, CTX-M-152, cya S352T, dfrF, ErmG, FosA6, marA, GlpT E443Q E448K L297F Q444E, qacA, mphC, oqxA, oqxB, OXA-347, mdtA, tetW	lincosamide, macrolide, oxazolidinone, tetracycline, aminoglycoside, diaminopyrimidine/sulfonamide, fosfomycin, fluoroquinolone, cephalosporin (unknown), penicillin, nitrofurantoin, carbapenem
	4.2	Streptococcus intermedius	NA
	4.2	Streptococcus constellatus	tetW	Tetracycline
	1.9	Enterococcus faecalis	msrA, APH2"-lla dfrF, ErmG, FosA6, qacA, tetM	lincosamide, macrolide, oxazolidinone, tetracycline, aminoglycoside, diaminopyrimidine/sulfonamide, fosfomycin, fluoroquinolonee,
	1.4	Klebsiella variicola	LEN-14, OXA-347	Carbapenem, cephalosporin (unknown), penicillin
	0.9	Anaerococcus vaginalis (Peptostreptococcus vaginalis)	NA
	0.9	Facklamia hominis	NA
	0.7	Corynebacterium aurimucosum	NA
	0.4	Staphylococcus epidermidis	msrA, dfrF, ErmG, qacA, mphC	lincosamide, macrolide, oxazolidinone, tetracylcine, diaminopyrimidine/sulfonamide, fluoroquinolone
	0.4	Finegoldia magna (Peptostreptococcus magnus)	NA
	0.1	Enterococcus faecium	msrA, APH2"-lla dfrF, ErmG, FosA6, qacA, tetM	lincosamide, macrolide, oxazolidinone, tetracycline, aminoglycoside, diaminopyrimidine/sulfonamide, fosfomycin, fluoroquinolone
	0.1	Pseudomonas aeruginosa	msrA, APH3"-lb, APH6-ld, CTX-M-152, dfrF, FosA6, qacA, mphC, oqxA, oqxB, OXA-347, mdtA	lincosamide, macrolide, oxazolidinone, tetracycline, aminoglycoside, diaminopyrimidine/sulfonamide, fosfomycin, fluoroquinolone, cephalosporin (unknown), penicillin, nitrofurantoin, carbapenem
	<0.1	Corynebacterium coyleae	NA
	<0.1	Bacteroides fragilis	CfxA2, ErmG, qacA, oqxA, oqxB, OXA-347, mdtA, tetW	Lincosamide, macrolide, fluoroquinolone, diaminopyrimidine/sulfonamide, nitrofurantoin, tetracycline, carabpenem, cephalosporin (unknown), penicillin
		Candida glabrata (Nakaseomyces glabrata)	NA
R25	99.9	Bifidobacterium breve	ErmX, tetQ	Lincosamide, Macrolide, Tetracycline
	<0.1	Escherichia coli	ampH, APH3"-lb, APH6-ld, ErmX, marA, mdtA, TEM-192, tetQ	Cephalosporin (unknown), penicillin, aminoglycoside, lincosamide, macrolide, carbapenem, fluoroquinolone, tetracycline
	<0.1	Aerococcus urinae	NA
	<0.1	Enterococcus faecalis	ErmX, tetQ	Lincosamide, Macrolide, Tetracycline
	<0.1	Actinotignum sanguinis	NA
R26	84	Citrobacter koseri	CKO-1, marA	Beta-lactam + beta-lactamase inhibitor, penicillin, carbapenem, cephalosporin (unknown), fluoroquinolone, tetracycline
	8.3	Streptococcus agalactiae	ErmX, tetM	Lincosamide, Macrolide, Tetracycline
	3	Corynebacterium aurimucosum	NA
	2.4	Peptostreptococcus anaerobius	NA
	2.1	Finegoldia magna (Peptostreptococcus magnus)	NA
R27	91.1	Streptococcus anginosus	ErmX, tetO	Lincosamide, Macrolide, Tetracycline
	8.7	Streptococcus constellatus	tetO	Tetracycline
	<0.1	Finegoldia magna (Peptostreptococcus magnus)	NA
R28	97.4	Enterococcus faecalis	lsaA, dfrF, ErmB, tetQ	lincosamide, macrolide, oxazolidinone, tetracycline, diaminopyrimidine/sulfonamide
	1.4	Streptococcus anginosus	lsaA, dfrF, ErmB, tetQ	lincosamide, macrolide, oxazolidinone, tetracycline, diaminopyrimidine/sulfonamide
	0.6	Actinobaculum massiliense	NA
	0.5	Escherichia coli	lsaA, ampH, APH6-ld, dfrF, ErmB, marA, mdtA, tetQ	lincosamide, macrolide, oxazolidinone, tetracycline, cephalosporin (unknown), penicillin, aminoglycoside, diaminopyrimidine/sulfonamide, carbapenem, fluoroquinolone
R29	44.8	Prevotella timonensis	NA
	21.7	Propionimicrobium lymphophilum	NA
	19.2	Anaerococcus lactolyticus	NA
	7.4	Ureaplasma urealyticum	NA
	1.6	Actinotignum sanguinis	NA
	1.4	Dialister micraerophilus	NA
	1.4	Mycoplasma hominis	NA
	1.1	Facklamia hominis	NA
	0.5	Aerococcus urinae	NA
	0.3	Escherichia coli	lsaC, ampH, aadA5, APH3"-lb, APH6-ld, ErmF, marA, GlpT E448K, gyrA D87N S83L, parC S80I, PtsI V25I, mdtA sul1, tetM, UhpT E350Q	Lincosmide, macrolide, oxazolidinone, tetracycline, cephalosporin (unknown), penicillin, aminoglycoside, carbapenem, fluoroquinolone, fosfomycin, diaminopyrimidine/sulfonamide
	0.1	Porphyromonas asaccharolytica	NA
	<0.1	Fusobacterium nucleatum	NA
	<0.1	Streptococcus anginosus	lsaC, ErmF, tetM	Lincosmide, macrolide, oxazolidinone, tetracycline
	<0.1	Morganella morganii	lsaC, aadA5, APH3"-lb, APH6-ld, ErmF, mdtA sul1	lincosamide, macrolide, oxazolidinone, tetracycline, aminoglycoside, tetracycline, diaminopyrimidine/sulfonamide
		Epstein-Barr virus (EBV)	NA
R30		Escherichia coli	ampH, ErmX, marA, gyrA D87N S83L, parC S80I, mdtA, UhpT E350Q	Cephalosporin (unknown), penicilln, lincosamide, macrolide, carbapenem, fluoroquinolone, tetracycline, fosfomycin
R31	89.9	Ureaplasma parvum	NA
	8.1	Bifidobacterium breve	tetM	Tetracycline
	1.8	Streptococcus pneumoniae	tetM	Tetracycline
		Human papillomavirus type 42 (HPV 42; Low-risk)	NA
